# Supplementary material for: A Study of Candidate Genes Associated with Suicide Attempts in the Kazakh Population in Astana, Kazakhstan
Source: Int J Mol Sci. 2026 Feb 28;27(5):2294. doi: 10.3390/ijms27052294 (PMC12984681; doi:10.3390/ijms27052294)
Supplement: Supplementary file 1 [file ijms-27-02294-s001.zip]

Archive with 1 entries (1 files):
- ijms-4138340-supplementary.pdf
